# Supplementary material for: Draft Genome Assembly of an Iconic Arctic Species: Muskox (Ovibos moschatus)
Source: Genes (Basel). 2022 May 1;13(5):809. doi: 10.3390/genes13050809 (PMC9140810; doi:10.3390/genes13050809)
Supplement: Supplementary file 1 [file genes-13-00809-s001.zip]

Archive with 3 entries (2 files):
- Muskox Genome Supplemental/
- Muskox Genome Supplemental/Genes-Muskox genome Supplementary Figures.pdf
- Muskox Genome Supplemental/Genes. Muskox Genome Supplementary Tables.xlsx
