# Supplementary material for: Draft Genome Assembly of an Iconic Arctic Species: Muskox (Ovibos moschatus)
Source: Genes (Basel). 2022 May 1;13(5):809. doi: 10.3390/genes13050809 (PMC9140810; doi:10.3390/genes13050809)
Supplement: Supplementary file 1 [file genes-13-00809-s001.zip › Muskox Genome Supplemental/Genes. Muskox Genome Supplementary Tables.xlsx]

## Sheet: Supplementary table 1
Table S1. Library Sequencing statistics for reference genome assembly. Reads were filtered to remove adapters sequences, low quality bases and reads, duplicates and contaminating reads from other organisms.
No.	Library Type	Platform	Read Length	Insert Size	Raw Number of reads	Number of filtered reads	percentage remaining
UCID333-Mx8
1	Paire end	HiSeqX	151	200bp	460981116	352008779	0.763608
2	Paire end	HiSeqX	151	350bp	480614298	385366379	0.80182
3	Paire end	HiSeq2500	126	550bp	40994290	30757253	0.750281
4	Paire end	HiSeq2500	126	700bp	87262637	75440510	0.864522
5	Mate Pair	HiSeq2500	126	5000bp	55518229	15888	0.000286176
6	Mate Pair	HiSeq2500	126	8000bp	53613554	23291	0.000434424

## Sheet: Supplementary table 2
Table S2. Comparison of Genome assemblies using metrics including the NG50, the percent of contigs over 25 kbp, the longest scaffold, the number of Ns per 100 kbp and the percentage of complete BUSCOs with final rankings. Genomes were assembled using either the sheep or goat cross-species scaffolding mate pair libraries with kmer values also varying per assembly.
version	Reference	Kmer	number of contigs	N50	NG50	NG50 Broken	L50	LG50	over 25000	Percent over 25000	over 50000	percent over 50000	assumed size-assembly length with contigs over 25000	longest contig	assembly length	Length over 25000	Length over 50000	N's per 100kbp	Busco Complete %	Complete Busco (single)(out of 3023)	duplicated buscos	Fragmented	Missing	NG50 Rank	absolute 25000	longest contig	number of contigs	percent over 2500	Ns per 100kbp	Complete Buscos	missing	Sum Rank	Average Rank	Overall Rank
Cross29	Goat	121	6495	1705149	1707250	27242	494	493	2860	0.440339	2644	0.407082	12270487	9453317	2704466437	2687729513	2680068058	10272	87.6	2632	14	214	163	5	12	6	4	3	2	3	3	35	4.375	1
Cross20	Goat	99	6408	1683990	1688620	27394	507	503	2935	0.458021	2682	0.418539	5270342	8250876	2712417191	2694729658	2685873025	10424	87.4	2627	16	214	166	9	3	11	1	1	6	5	7	36	4.5	2
Cross23	goat	127	6467	1721795	1728540	27203	493	491	2798	0.432658	2601	0.402196	9562189	7895471	2705950185	2690437811	2683525390	10357	87.5	2645	15	217	161	3	8	13	3	5	5	1	2	38	4.75	3
Cross31	Goat	123	6453	1698800	1701282	27236	503	501	2854	0.442275	2651	0.410817	11657729	7895482	2704285376	2688342271	2681182056	10278	87.6	2633	14	216	160	8	11	12	2	3	3	2	1	41	5.125	4
Cross18	Goat	97	6582	1642599	1652705	27394	512	507	3028	0.460043	2736	0.415679	678187	9206847	2718261414	2699321813	2689176530	10595	87.1	2614	18	223	168	13	2	8	6	1	9	14	10	53	6.625	5
Cross30	sheep	117	9157	1712798	1715501	27504	484	481	2798	0.305559	2511	0.274216	19638141	11605637	2710010080	2680361859	2670508020	10452	87.3	2624	16	218	165	4	14	1	10	12	7	6	6	54	6.75	6
Cross16	Goat	93	7020	1629153	1639960	27413	524	516	3165	0.450855	2820	0.401709	5937937	9254715	2728573848	2705937937	2693911016	10893	87.5	2627	18	210	168	14	4	7	7	5	13	4	10	54	6.75	7
Cross26	sheep	121	9041	1746734	1752182	27477	493	491	2711	0.299856	2462	0.272315	22020298	9036664	2706292749	2677979702	2669322527	10325	87.3	2623	14	223	163	1	17	9	8	12	4	7	3	58	7.25	8
Cross19	sheep	99	9086	1649401	1704013	27636	511	506	2910	0.320273	2601	0.286265	10768173	10117339	2718859589	2689231827	2678580405	10631	87.1	2617	16	224	166	6	9	4	9	8	10	13	7	59	7.375	9
Cross15	sheep	97	9189	1685717	1702063	27644	510	503	2943	0.320274	2617	0.284797	6493878	10118130	2724173683	2693506122	2692322608	10791	87.1	2619	15	218	171	7	5	3	12	10	11	12	12	60	7.5	10
Cross22	sheep	127	9136	1738337	1738337	27440	480	480	2685	0.293892	2455	0.268717	25418921	8303812	2702521065	2674581079	2666621388	10233	87.3	2623	14	220	166	2	18	10	11	12	1	7	7	61	7.625	11
Cross11	sheep	93	9525	1661230	1661230	27295	521	513	3110	0.326509	2722	0.285774	7404282	10118397	2726463257	2692595718	2679479716	10846	87.2	2621	15	209	178	12	6	2	14	8	12	11	13	65	8.125	12
Cross24	sheep	113	9246	1683225	1688368	27500	511	507	2897	0.313325	2584	0.279472	16519614	10030566	2714192114	2683480386	2672469378	10538	87.3	2622	17	221	163	11	13	5	13	10	8	10	3	70	8.75	13
Cross14	Goat	83	10081	1475596	1519772	27447	576	554	3871	0.38399	3170	0.314453	19976027	7148492	2766365380	2719976027	2695811214	11998	0.867	2622	19	222	179	15	15	17	15	7	16	9	14	94	11.75	15
Cross27	sheep	101	10972	1494432	1514574	27553	562	547	3496	0.318629	2950	0.268866	112595	7407774	2745355475	2699887405	2681191046	11464	86.6	2599	19	229	185	16	1	14	16	12	14	15	15	103	12.875	14
Cross10	sheep	83	11476	1469034	1488168	27704	587	566	3698	0.322238	3033	0.264291	8671602	7258315	2759208795	2708671602	2685821123	11801	86.3	2595	15	220	193	17	7	16	17	16	15	16	16	104	13	16
Cross7	sheep	73	17757	1154576	1202625	27683	753	703	5301	0.29853	3853	0.216985	20383806	5819131	2818054410	2720383806	2671186189	13530	85.5	2570	14	234	205	19	16	19	18	17	17	17	17	123	15.375	17
Cross5	sheep	63	26379	827151	889501	27660	1018	917	7478	0.283483	4973	0.188521	10928420	7381590	2872101050	2710928420	2625446594	15046	69.8	2100	10	419	494	20	10	15	20	19	19	20	20	123	15.375	18
Cross13	Goat	73	18846	1214169	1297206	27427	715	657	5520	0.2929	3790	0.201104	30379843	5949222	2844885485	2730379843	2670602124	14282	84.6	2540	19	257	207	18	19	18	19	18	18	18	18	128	16	19
Cross1	sheep	51	41774	544957	603891	27526	1511	1313	11058	0.26471	6586	0.157658	47142627	3712418	2927077183	2652857373	2499522919	16562	81.1	2437	15	287	284	22	20	21	21	20	20	19	19	143	17.875	20
Cross4	Goat	51	46686	564392	638848	27308	1445	1229	11570	0.247826	6332	0.13563	57808371	4765594	2960133571	2642191629	2642344183	17433	67.3	2026	10	429	558	21	21	20	22	21	21	21	21	147	18.375	21
